# Supplementary material for: Discriminating Analysis of Metal Ions via Multivariate Curve Resolution–Alternating Least Squares Applied to Silver Nanoparticle Sensor
Source: Nanomaterials (Basel). 2025 Jan 2;15(1):57. doi: 10.3390/nano15010057 (PMC11723296; doi:10.3390/nano15010057)
Supplement: Supplementary file 1 [file nanomaterials-15-00057-s001.zip]

Archive with 1 entries (1 files):
- nanomaterials-3373949-Supplementary Materials.pdf
